# Supplementary material for: The Prospects of Using Structural Phase Analysis of Microcalcifications in Breast Cancer Diagnostics
Source: Diagnostics (Basel). 2023 Feb 15;13(4):737. doi: 10.3390/diagnostics13040737 (PMC9955541; doi:10.3390/diagnostics13040737)
Supplement: Supplementary file 1 [file diagnostics-13-00737-s001.zip]

Archive with 1 entries (1 files):
- diagnostics-2153965-Supplementary.pdf
